# Supplementary material for: Biosensors for Stress Detection: A Systematic Review from Herbaceous to Woody Plants
Source: Biosensors (Basel). 2026 Apr 25;16(5):242. doi: 10.3390/bios16050242 (PMC13204501; doi:10.3390/bios16050242)
Supplement: Supplementary file 1 [file biosensors-16-00242-s001.zip]

Archive with 1 entries (1 files):
- biosensors-4227491-supplementary.pdf
